# Supplementary material for: COVID-19 Outcomes and Diabetes Mellitus: A Comprehensive Multicenter Prospective Cohort Study
Source: Microorganisms. 2023 May 27;11(6):1416. doi: 10.3390/microorganisms11061416 (PMC10300742; doi:10.3390/microorganisms11061416)
Supplement: Supplementary file 1 [file microorganisms-11-01416-s001.zip]

Archive with 1 entries (1 files):
- microorganisms-2401798-supplementary.pdf
